# Supplementary material for: Maize OPR2 and LOX10 Mediate Defense against Fall Armyworm and Western Corn Rootworm by Tissue-Specific Regulation of Jasmonic Acid and Ketol Metabolism
Source: Genes (Basel). 2023 Aug 30;14(9):1732. doi: 10.3390/genes14091732 (PMC10530937; doi:10.3390/genes14091732)
Supplement: Supplementary file 1 [file genes-14-01732-s001.zip]

Archive with 1 entries (1 files):
- genes-2577553-supplementary.pdf
